# Supplementary material for: Improving Confidence in Performing Clinical Procedures Through Peer-Driven Training Sessions for Preclinical Medical Students
Source: MedEdPORTAL. 2025 Aug 19;21:11542. doi: 10.15766/mep_2374-8265.11542 (PMC12361509; doi:10.15766/mep_2374-8265.11542)
Supplement: Supplementary file 1 — Survey.docxI&D Video.mp4Suture Video.mp4Intubation Video.mp4PIV Video.mp4I&D Guide.docxSuture Guide.docxIntubation Guide.docxIV Guide.docxFocus Group Questions.docx [file mep_2374-8265.11542-s001.zip]

Archive with 11 entries (11 files):
- H. Intubation Guide.docx
- I. IV Guide.docx
- J. Focus Group Questions.docx
- A. Survey.docx
- B. I&D Video.mp4
- C. Suture Video.mp4
- D. Intubation Video.mp4
- E. PIV Video.mp4
- F. I&D Guide.docx
- G. Suture Guide.docx
- _Educational Summary Report_11542.pdf
